# Supplementary material for: Current Knowledge on the Background, Pathophysiology and Treatment of Levodopa-Induced Dyskinesia—Literature Review
Source: J Clin Med. 2021 Sep 25;10(19):4377. doi: 10.3390/jcm10194377 (PMC8509231; doi:10.3390/jcm10194377)
Supplement: Supplementary file 1 [file jcm-10-04377-s001.zip]

Archive with 1 entries (1 files):
- jcm-1347775-supplementary.pdf
